# Supplementary material for: Does Joint Care Impact Teenage and Young Adult’s Patient-Reported Outcomes After a Cancer Diagnosis? Results from BRIGHTLIGHT_2021
Source: Cancers (Basel). 2025 Dec 2;17(23):3868. doi: 10.3390/cancers17233868 (PMC12691178; doi:10.3390/cancers17233868)
Supplement: Supplementary file 1 [file cancers-17-03868-s001.zip]

Archive with 1 entries (1 files):
- cancers-3871605-supplementary.pdf
